# Supplementary material for: Complexity-Building ESIPT-Assisted Synthesis of Fused Polyheterocyclic Sulfonamides
Source: Molecules. 2023 Sep 10;28(18):6549. doi: 10.3390/molecules28186549 (PMC10534920; doi:10.3390/molecules28186549)
Supplement: Supplementary file 1 [file molecules-28-06549-s001.zip]

Archive with 1 entries (1 files):
- molecules-2509475-supplementary.pdf
